# Supplementary material for: Interaction of Clostridium perfringens Epsilon Toxin with the Plasma Membrane: The Role of Amino Acids Y42, Y43 and H162
Source: Toxins (Basel). 2022 Nov 3;14(11):757. doi: 10.3390/toxins14110757 (PMC9694948; doi:10.3390/toxins14110757)
Supplement: Supplementary file 1 [file toxins-14-00757-s001.zip]

Archive with 1 entries (1 files):
- toxins-1964088-supplementary.pdf
